# Supplementary material for: Exploration of the Characteristics of Intestinal Microbiota and Metabolomics in Different Rat Models of Mongolian Medicine
Source: Evid Based Complement Alternat Med. 2021 Aug 3;2021:5532069. doi: 10.1155/2021/5532069 (PMC8356010; doi:10.1155/2021/5532069)
Supplement: Supplementary Materials — Figure S1: the rarefaction curves of all samples. Table S1: relative abundance of microbial phylum (percentage) in the Heyi rats and control rats. Table S2: relative abundance of microbial phylum (percentage) in the Xila rats and control rats. Table S3: relative abundance of microbial phylum (percentage) in the Badagan rats and control rats. Table S4: differential metabolites of Heyi rat samples compared with control group. Table S5: differential metabolites of Xila rat samples compared with control group. Table S6: differential metabolites of Badagan rat samples compared with control group. Table S7: differential metabolites only present in a group of rats. [file 5532069.f1.zip]

Archive with 9 entries (9 files):
- 5532069.f1/Fig S1 (1).pdf
- 5532069.f1/Supplementary material 1.docx
- 5532069.f1/Table S1-V2.docx
- 5532069.f1/Table S2-v2.docx
- 5532069.f1/Table S3-v2.docx
- 5532069.f1/Table S4-v2.docx
- 5532069.f1/Table S5-v2.docx
- 5532069.f1/Table S6-v2.docx
- 5532069.f1/Table S7-v2.docx
